# Supplementary material for: Machine learning approaches for risk prediction in aortic dissection: a systematic review and meta-analysis
Source: Front Cardiovasc Med. 2026 Mar 26;13:1777734. doi: 10.3389/fcvm.2026.1777734 (PMC13062221; doi:10.3389/fcvm.2026.1777734)
Supplement: Supplementary file 6 [file Table5.xlsx]

## Sheet: Supplementary Table
GENERAL INFORMATION				DATA SOURCE			PATIENT CHARACTERISTICS DEVELOPMENT COHORT					PATIENT CHARACTERISTICS INTERNAL VALIDATION SPLIT/ 2nd COHORT or EXTERNAL VALIDATION
Paper Nr.	First author	Year	Type (D = Development, V = Validation paper)	Source data (RC = Retrospective Cohort, PC = Prospect Cohort, MC = Multicenter Dataset, NR = National Registry)	Region	Patient recruitment years	Patients (n)	Adverse outcomes (n)	Age M (median) m (mean)		Male / Female %	Patients (n)	Adverse outcome(n)	Age M (median) m (mean)		Male / Female %
									Negtive	Positive				Negtive	Positive
1	Cai H	2025	D/V	RC	China	2017-2020	171	53	m 48.8 (±9.6)		79.5/20.5	73	NI	m 53.0 (±12.5)	NI	72.6/27.4
2	Chen H	2023	D/V	RC	China	2017-2021	145	27	m 47.6 (±10.2)	m 51.9 (±9.1)	82.8/17.2	NI	NI	NI		NI
3	Chen Q	2021	D/V	RC	China	2016-2019	353	NA	m 51.0 (±10.9)		87.0/13.0	NI	NI	NI		NI
4	Chen Q	2025	D/V	RC	China	2015-2022	925	84	m 51.9 (±12.4)		79/21	NI	NI	NI		NI
5	Chen Z	2025	D/V	RC	China	2018-2023	1350	586	m 49.8 (±11.9)		72.4/27.6	NI	NI	NI		NI
6	Dai A	2023	D/V	RC	China	2019-2022	265	191	M 54	M 54	73.2/26.8	NI	NI	NI		NI
7	Dong Y	2021	D/V	RC	China	2011-2018	128	44	m 52.3 (±9.3)	m 53.7 (±12.6)	87.5/12.5	64	24	m 50.3 (±9.9)	m 57.3 (±10.6)	84.4/15.6
8	Guo T	2021	D/V	RC	China	2015-2018	1344	273	m 52.4 (±11.7)		80.4/19.6	NI	NI	NI		NI
9	Guo Z	2022	D/V	PC	China	2019	695	142	M 56.0		83.7/16.3	NI	NI	NI		NI
10	He X	2025	D/V	AC	China	2015-2024	405	44	M 56.0		78.5/21.5	NI	NI	NI		NI
11	Jiang Y	2023	D/V	RC	China	2013-2021	1411	205	m 52.8 (±13.2)	m 58.4 (±12.6)	75.1/24.9	NI	NI	NI		NI
12	Jin Z	2025	D/V	RC	China	2016-2022	435	87	M 52.0		92.0/8.0	NI	NI	NI		NI
13	Jin Z	2025	D/V	RC	China	2015-2022	450	90	M 52.0		91.1/8.9	75	15	M 54.0		86.7/13.3
14	Lei J	2024	D/V	RC	the US	2008-2019	406	48	m 68.0 (±14.6)	m 70.9 (±14.0)	56.3/43.7	188	35	NI		NI
15	Li K	2025	D/V	RC	China	2020-2024	588	64	m 52.0 (±12.3)		77.7/22.3	NI	NI	NI		NI
16	Li L	2025	D/V	RC	China	2019-2024	525	63	M 50	M 55	69.1/30.9	NI	NI	NI		NI
17	Li L	2025	D/V	RC	China	2020-2024	516	111	M 52.0		86.2/13.8	NI	NI	NI		NI
18	Li P	2024	D	RC	China	2015-2022	329	54	m 52 (±11)		79.9/20.1	NI	NI	NI		NI
19	Li X	2022	D/V	RC	China	2019-2021	173/283	120/81	m 48.5 (±8.5) m 52.0 (±11.2)		86.7/13.382.8/17.2	NI	NI	NI		NI
20	Lin Y	2023	D/V	RC	China	2012-2017	200	100	m 53.3 (±13.2)		80.0/20.0	NI	NI	NI		NI
21	Liu X	2024	D/V	RC	China	2018-2021	394	93	M 53.0		76.6/23.4	178	38	M 53.0		79.8/20.2
22	Lu X	2024	D/V	RC	China	2015-2022	278	135	m 57.3 (±12.2)	m 58.8 (±13.0)	83.5/16.5	91	47	m 59.1 (±12.3)	m 61.2 (±14.4)	82.8/17.2
23	Luo H	2025	D/V	RC	China	2018-2023	508	128	m 47.5 (±9.9)		82.5/17.5	127	32	m 48.9 (±10.9)	NI	82.0/18.0
24	Ma Y	2024	D	RC	China	2016-2021	188	60	NI		88.3/11.7	NI	NI	NI		NI
25	Pang L	2024	D/V	RC	China	2016-2021	180	44	M 55	M 49	81.7/18.3	NI	NI	NI		NI
26	Pei W	2021	D/V	RC	China	2013-2017	1149	301	m 48.1 (±11.4)		74.6/25.4	492	125	m 47.3 (±11.5)	NI	73.8/26.2
27	Song X	2024	D/V	RC	China	2019-2023	482	73	M 56		74/26	206	31	M 55	NI	72/28
28	Sun Q	2024	D/V	RC	China	2014-2023	683	NI	M 52		78.6/21.4	293	NI	M 52	NI	81.2/18.8
29	Wang M	2023	D/V	RC	China	2015-2017	594	243	M 49		73.6/26.4	NI	NI	NI		NI
30	Wang Y	2023	D/V	RC	China	2008-2020	83	17	m 50.0 (±11.0)		84.0/16.0	36	9	NI		NI
31	Wei Z	2025	D/V	RC	the US	2001-2019	325	84	m 68.3 (±15.5)	m 68.5 (±12.6)	78.1/21.9	179	NI	m 70.0 (±41.7)	m 62.12 (±13.6)	65.9/34.1
32	Wei Z	2025	D/V	RC	China	2017-2024	239	96	m 49.5 (±9.9)	m 49.8 (±9.7)	87.0/13.0	101	NI	NI		NI
33	Wen S	2025	D/V	RC	China	2020-2023	688	84	M 52		81.1/18.9	173	23	NI		NI
34	Wu Z	2023	D/V	RC	China	2004-2018	307	43	m 57.0 (±13.3)		80.9/19.1	76	12	m 55.6 (±12.8)	NI	80.3/19.7
35	Xie L	2024	D/V	RC	China	2018-2022	380	167	M 52	M 53	63.9/36.1	NI	NI	NI		NI
36	Xie L	2024	D/V	RC	China	2018-2022	246	87	M 57		60.6/39.4	62	NI	M 54	NI	61.3/38.7
37	Zhang J	2024	D/V	RC	China	2017-2022	202	106	M 56.5		70.3/29.7	87	NI	M 57	NI	67.8/32.2
38	Zhang S	2025	D/V	RC	China	2015-2020	448	37	m 47.0 (±10.1)		79.0/21.0	192	NI	m 46.8 (±11.0)	NI	81.8/18.2
39	Zhang X	2025	D/V	RC	China	2013-2023	782	145	M 52		75.5/24.5	313	NI	NI		NI
40	Zhao H	2021	D/V	RC	China	2015-2019	300	86	m 48.1 (±10.5)	m 52.5 (±9.8)	81.7/18.3	NI	NI	NI		NI
