# Supplementary material for: Machine learning approaches for risk prediction in aortic dissection: a systematic review and meta-analysis
Source: Front Cardiovasc Med. 2026 Mar 26;13:1777734. doi: 10.3389/fcvm.2026.1777734 (PMC13062221; doi:10.3389/fcvm.2026.1777734)
Supplement: Supplementary file 7 [file Table6.xlsx]

## Sheet: Supplementary Table 6
INFORMATION	Paper Nr.	1	2	3	4	5	6	7	8 9		9	10	11	12	13	14 16		15	16	17	18	19 22		20	21	22	23	24	25	26	27	28	29	30	31	32	33	34	35	36	37	38	39	40
	First author	Cai H	Chen H	Chen Q	Chen Q	Chen Z	Dai A	Dong Y	Guo T		Guo Z	He X	Jiang Y	Jin Z	Jin Z	Lei J		Li K	Li L	Li L	Li P	Li X		Lin Y	Liu X	Lu X	Luo H	Ma Y	Pang L	Pei W	Song X	Sun Q	Wang M	Wang Y	Wei Z	Wei Z	Wen S	Wu Z	Xie L	Xie L	Zhang J	Zhang S	Zhang X	Zhao H
	Journal	European Journal of Medical Research	Lanzhou University	Frontiers in Cardiovascular Medicine	Reviews of Cardiovascular Medicine	Journal of Cardiothoracic and Vascular Anesthesia	Annals of Medicine	European Radiology	Frontiers in Cardiovascular Medicine		Huazhong University of Science and Technology	Shantou University	Nanjing Medical University	Reviews in Cardiovascular Medicine	JOURNAL OF MEDICAL INTERNET RESEARCH	DIGITAL HEALTH		Journal of Cardiothoracic and Vascular Anesthesia	Frontiers in Medicine	Journal of Cardiovascular Translational Research	Chin J Thorac Cardiovasc Sur	Frontiers in Cardiovascular Medicine		Journal of Clinical Medicine	Heliyon	European Journal of Radiology	Scientific Reports	Reviews in Cardiovascular Medicine	China Medical University	Chin J Arterioscler	Shandong University	Huazhong University of Science and Technology	BMC Pulmonary Medicine	Southeast University	Reviews in Cardiovascular Medicine	Lanzhou University	Frontiers in Medicine	BMJ Open	The Journal of Clinical Hypertension	Frontiers in Nutrition	The Journal of Thoracic and Cardiovascular Surgery	Annals of Medicine	Medical Journal of Chinese People's Liberation Army	Frontiers in Neurology
	Year	2025	2023	2021	2025	2025	2023	2021	2021		2022	2025	2023	2025	2025	2024		2025	2025	2025	2024	2022		2023	2024	2024	2025	2024	2024	2021	2024	2024	2023	2023	2025	2025	2025	2023	2024	2024	2024	2025	2025	2021
	candidate	50	23	84	108	126	67	52	41		42	51	76	25	15	71		41	36	90	25	46	42	87	64	264	59	32	30	43	51	47	86	27	42	70	NI	24	53	39	51	55	50	35
PREDICTORS	(n)	7	7	12	8	10	9	7	20	20	9	12	9	5	4	26	24	6	9	5	9	10	10	10	8	12	11	4	5	7	5	9	11	6	9	11	4	5	9	7	8	10	14	4
	Demographics
	Age	√	√							√		√	√			√	√							√						√	√		√						√		√	√		√
	Gender																							√																		√	√
	Height									√
	Body weight																				√														√
	Body mass index (BMI)									√																							√		√	√						√
	Smoking						√
	Heavy alcohol use																				√
	Comorbidities
	Hypertension		√													√	√				√																			√
	Marfan’s syndrome			√	√
	Aortic aneurysm			√
	Pre-admission diagnosis										√
	Renal injury										√																					√											√
	Infection										√	√
	DM											√				√	√
	Heart failure															√	√
	Obstructive lung disease															√	√
	Congenital disorder															√	√
	Brain Injury																																										√
	Clinical manifestations and vital signs
	Heart rate (HR)				√	√										√	√																					√
	Systolic blood pressure (SBP)								√	√		√				√				√			√										√								√
	Diastole blood pressure (DBP)								√							√																						√
	AVg MAP																√
	Urine output																																		√
	Disturbance of consciousness																															√
	Acute aortic regurgitation																																						√
	Lower limb ischaemia																																									√	√
	Gastrointestinal bleeding
	Shock															√	√																										√
	Rupture															√	√
	LCOS
	Malignant arrhythmia											√
	Cardiopulmonary arrest											√
	Mediastinal bleeding											√
	MODS																																										√
	APACHE II score																		√						√										√
	Mean 24h intake/output															√	√
	Preoperative critical station
	Stanford type								√	√	√																											√					√
	Biomarkers
	Troponin T / hs-cTnI								√	√	√
	Creatine kinase (CK)								√
	Creatine kinase-MB (CK-MB)								√				√					√			√						√			√													√
	Myoglobin								√	√								√
	B-type natriuretic peptide (BNP) / NT-proBNP								√	√			√										√
	Lactate Dehydrogenase (LDH)		√	√						√				√											√																	√	√
	White blood cell count (WBC)	√		√					√			√		√	√	√	√					√		√					√	√						√			√	√	√
	Neutrophils count (NE)										√			√	√						√						√
	Eosinophil (EOS)																																								√
	Lymphocyte (LymP)								√	√										√																				√	√
	NLR										√
	C-reactive protein (CRP)								√	√																√						√								√
	Erythrocyte Sedimentation Rate (ESR)								√	√
	Procalcitonin (PCT)												√												√
	Ischemia-modified albumin (IMA)								√	√
	D-dimer			√	√				√						√							√					√			√										√		√
	Fibrinogen												√																			√
	Platelet count (PLT)			√	√					√												√			√		√
	Plateletcrit (PCT)												√
	International normalized ratio (INR) / Prothrombin Time (PT)																										√					√											√
	Activated Partial Thromboplastin Time (APTT)															√	√						√				√
	Alanine transaminase (ALT) / Aspartate aminotransferase (AST)		√							√										√				√	√							√										√
	Total bilirubin								√																		√
	Direct Bilirubin (DBil)												√														√
	GGT											√
	Blood urea nitrogen (BUN)		√			√			√	√												√	√							√					√
	Serum creatinine (SCR)	√		√		√			√							√	√					√	√		√						√		√		√				√
	Serum cystatin C																√								√
	Estimated Glomerular Filtration Rate (eGFR)																																									√
	Uric acid (UA)								√	√												√	√									√	√
	Serum sodium												√
	Potassium															√	√						√
	Chloride																																										√
	Phosphate															√	√
	Bicarbonate (HCO₃⁻) / Carbon dioxide combining power (CO₂CP)															√	√																								√		√
	blood glucose concentrations			√		√																										√			√
	Albumin (ALB)								√	√																√	√						√							√
	Nutritional Risk Index (NRI)																																							√
	Triglycerides (TG)											√
	High-density lipoprotein cholesterol (HDL-C)																			√
	Hemoglobin (Hb)									√																	√
	Mean corpuscular hemoglobin concentration (MCHC)					√
	Mean corpuscular volume (MCV)															√	√
	Red blood cell distribution width (RDW)															√	√																√
	Red blood cell count (RBC)															√	√
	Serum lactate levels													√	√			√						√
	Arterial blood pH / PCO₂													√																			√
	Urine N-acetyl-β-D-glucosidase																								√
	Urine pH												√
	α-HB																																										√
	Radiological and interventional parameters
	Location of dissection															√	√
	Sun’s classification																																√
	involvement of the aortic arch																																					√
	involvement of brachiocephalic trunk artery		√
	Primary entry tear located distal to the left subclavian artery																												√
	Type III aortic arch																												√
	the CCA dissection																																											√
	L2-FD, L3-D, L5-D, L6-FD							√
	Aortic sinus diameter > 41 mm																							√
	Ascending aorta diameter																										√
	Maximum aortic diameter																							√										√				√
	False lumen diameter exceeding 2 cm																												√
	Ratio of false lumen area to true lumen area > 2.12																							√
	flap_ShapeBased_MinorAxisLength																									√
	Tortuosity index of the false lumen																																	√
	BR_ShapeBased_SurfaceVolumeRatio																									√
	Cerebral malperfusion				√
	Mesenteric malperfusion				√
	Residual perfusion of the false lumen							√
	Preoperative compression of the true lumen																																	√
	the true lumen diameter ratio of the aAO																																											√
	Perfusion of the false lumen from the celiac trunk																																	√
	Perfusion of the false lumen from the superior mesenteric artery (SMA)																																	√
	Perfusion of the false lumen from the left iliac artery (LIA)																																	√
	the low density of unilateral ICA																																											√
	FL_FirstOrder_Kurtosis																									√
	FL_GLCM_Imc1 / FL_GLCM_MCC																									√
	AO_pBCT_min, AO_pIA_min, AO_pLCCA_max, FL_CA_max, TL_dLSA_min																									√
	total number of bare-metal and covered stents							√
	number of baremetal stents							√
	Renal Artery Management in Surgery																	√					√
	Abnormal Electrocardiogram (ECG)																													√
	interventricular septal thickness																																			√
	cardiothoracic ratio																																			√
	left ventricular ejection fraction																																						√
	High prevalence of 301 classification types B2 and B3																												√
	No distortion of the inner membrane																							√
	Treatment-related factors
	norepinephrine dose						√
	administration of urapidil					√
	IABP																		√
	external temporary pacemaker																		√
	cumulative time of mean arterial pressure lower than 65 mmhg outside cardiopulmonary bypass (OUT_CPB_MAP_65 time) / total area under curve below threshold mean arterial blood pressure 65 mmhg outside cardiopulmonary bypass (OUT_CPB_ MAP_AUT_65)						√
	fraction of intraoperative hypotension duration during CPB						√
	minimum hourly urine output during the first 48 hours after surgery					√
	intraoperative urine output						√
	administration of diuretics					√	√
	administration of recombinant human brain natriuretic peptide (rhBNP)					√
	CRRT											√							√												√						√						√
	autologous blood transfusion						√
	Blood Product Transfusion						√											√	√			√									√					√			√			√
	Duration of Mechanical Ventilation					√						√							√		√	√	√	√				√			√						√
	sedative and analgesic drugs																		√
	surgical approaches										√
	β-receptor blocker use																																								√
	treatment								√	√
	number of referrals										√
	coronary artery bypass grafting				√
	Surgical and perioperative factors	√
	operational time (OT)	√	√	√																√								√		√						√			√
	extended cardiopulmonary bypass (CPB) duration	√		√	√																√	√						√					√			√						√
	prolonged aortic cross‐clamp (ACC) time	√		√															√									√								√
	intubation duration																																			√
	circulatory arrest time																				√												√
	deep hypothermic circulatory arrest time																																						√
	ultrafiltration volume																				√
	higher plasma transfusion volume	√
	surgical intervention
	Length of ICU stay																		√			√	√														√
	re-admission to the ICU																																				√
	aortic root procedure																																						√
